# Supplementary material for: The use of humanure for cereal production under conventional and regenerative farming models - findings from a three-year grassland-to-arable transition
Source: PLoS One. 2026 Mar 6;21(3):e0335625. doi: 10.1371/journal.pone.0335625 (PMC12965554; doi:10.1371/journal.pone.0335625)
Supplement: S1 Data — (CSV) [file pone.0335625.s006.csv]

plot	block	repz	uniqueID	management	fert	yield	headgrains	headgrains_plotmed	height	height_plotmed	tillers	tillers_plotmed	heads	heads_plotmed	avg_agbiomass	avg_agbiomass_plotmed	avg_headbiomass	avg_headbiomass_plotmed	thousgrain	thousgrain_plotmed	moisture	moisture_plotmed	somatt	somatt_plotmed	bulkd	bulkd_plotmed	worms	worms_plotmed	ammonium	ammonium_plotmed	nitrite	nitrite_plotmed	nitrate	nitrate_plotmed	inorg_n	inorg_n_plotmed	respiration	respiration_plotmed	olsens	olsens_plotmed	potassium	potassium_plotmed	WSA	WSA_plotmed	pHtest	pHtest_plotmed	tot_n	tot_n_plotmed	tot_c
C02	2	1	C02.1	Conv	Con	0.878787879	7	5	22	22	1	3	1	1	3.828571429	3.828571429	0.186458333	0.186458333	46.7625	46.7625	0.183652876	0.183652876	0.045450223	0.045554279	1.478954874	1.517327086	6	9	0.718212883	0.666772277	-0.136861167	0.052976428	2.010996073	1.822510892	2.592347788	2.542259597	1.348587174	1.197123944	7.129336954	7.129336954	116.7761296	108.7655622	53.86724128	53.33527713	7.16	7.15	0.1418	0.149	1.502
C02	2	2	C02.2	Conv	Con		5		27		2		1								0.187057634		0.046766169		1.555699297		9		0.644558943		0.06353946		1.787658262		2.495756664		0.891761395		6.243163994		108.7655622		52.05946043		7.14		0.1562		1.525
C02	2	3	C02.3	Conv	Con		3		28		3		2								0.18133607		0.045554279				11		0.666772277		0.052976428		1.822510892		2.542259597		1.197123944		7.625859213		107.8429032		53.33527713
C02	2	4	C02.4	Conv	Con		18		21		8		5
C02	2	5	C02.5	Conv	Con		2		10		2		0
C02	2	6	C02.6	Conv	Con		11		19		6		1
C02	2	7	C02.7	Conv	Con		3		26		3		2
C02	2	8	C02.8	Conv	Con		13
C02	2	9	C02.9	Conv	Con		3
C03	2	1	C03.1	Conv	SF	1	9	16	12	37.5	6	6	0	2.5	6.2	6.2	0.556090909	0.556090909	50.838	50.838	0.177765697	0.178144255	0.045399449	0.045399449	1.439350107	1.54440766	11	9	0.699416994	0.699416994	-0.093861155	0.061949372	3.036862533	3.036862533	3.642418372	3.683558238	1.455070028	1.23	8.696157725	8.696157725	154.4982128	151.6961808	64.45240275	60.46260642	7.11	7.16	0.2306	0.2192	1.402
C03	2	2	C03.2	Conv	SF		7		40		11		7								0.178892932		0.045719617		1.649465213		8		0.716572293		0.063424271		3.022410453		3.802407016		0.966162302		10.23257583		151.6961808		58.5183983		7.21		0.2078		1.409
C03	2	3	C03.3	Conv	SF		11		39		9		5								0.178144255		0.044652701				9		0.531428435		0.061949372		3.090180431		3.683558238		1.23		7.364746327		142.7456992		60.46260642
C03	2	4	C03.4	Conv	SF		12		30		2		0
C03	2	5	C03.5	Conv	SF		12		24		5		1
C03	2	6	C03.6	Conv	SF		16		39		6		3
C03	2	7	C03.7	Conv	SF		18		36		4		2
C03	2	8	C03.8	Conv	SF		24		42		10		5
C03	2	9	C03.9	Conv	SF		16
C03	2	10	C03.10	Conv	SF		18
C03	2	11	C03.11	Conv	SF		10
C03	2	12	C03.12	Conv	SF		14
C03	2	13	C03.13	Conv	SF		20
C03	2	14	C03.14	Conv	SF		12
C03	2	15	C03.15	Conv	SF		15
C03	2	16	C03.16	Conv	SF		16
C03	2	17	C03.17	Conv	SF		22
C03	2	18	C03.18	Conv	SF		18
C03	2	19	C03.19	Conv	SF		16
C03	2	20	C03.20	Conv	SF		20
C04	2	1	C04.1	Conv	Humanure	1.472868217	14	10	25	25.5	5	5	2	2	4.375	4.375	0.3171875	0.3171875	47.044	47.044	0.174707723	0.176566461	0.048184358	0.048713437	1.496964449	1.501018641	14	13	0.633172356	0.828074031	-0.081191479	0.070890471	3.189492134	3.189492134	3.74147301	3.944810234	2.083226377	1.657788876	25.95548894	25.95548894	201.6093247	201.6093247	58.11357166	58.04577048	7.25	7.29	0.2342	0.2324	1.525
C04	2	2	C04.2	Conv	Humanure		12		30		4		2								0.176566461		0.048713437		1.505072833		12		0.828074031		0.070890471		3.045845733		3.944810234		1.657788876		27.20420577		187.7823858		49.7245362		7.33		0.2306		1.566
C04	2	3	C04.3	Conv	Humanure		14		12		2		0								0.177574171		0.049230769				13		1.387768649		0.126380674		3.235708078		4.749857401		1.46041438		24.80754739		203.9691285		58.04577048
C04	2	4	C04.4	Conv	Humanure		6		26		7		3
C04	2	5	C04.5	Conv	Humanure		6		24		4		2
C04	2	6	C04.6	Conv	Humanure		10		30		6		2
C04	2	7	C04.7	Conv	Humanure		16		30		7		5
C04	2	8	C04.8	Conv	Humanure		11		21		5		1
C04	2	9	C04.9	Conv	Humanure		8
C04	2	10	C04.10	Conv	Humanure		12
C04	2	11	C04.11	Conv	Humanure		10
C04	2	12	C04.12	Conv	Humanure		10
C04	2	13	C04.13	Conv	Humanure		9
C04	2	14	C04.14	Conv	Humanure		4
C05	4	1	C05.1	Conv	SF	1.393939394	26	10.5	25	42	5	7	1	4	6.628571429	6.628571429	0.426930769	0.426930769	36.072	36.072	0.185236472	0.184705644	0.043796575	0.043796575	1.431679739	1.472124886	15	13	0.617917408	0.584889487	-0.039349964	0.058577485	4.134205625	3.956603902	4.712773069	4.442053292	1.344684757	1.089688405	8.128194175	8.079735929	123.8364103	110.5973204	51.5333008	51.93204724	7.17	7.15	0.2054	0.212	1.392
C05	4	2	C05.2	Conv	SF		18		46		7		4								0.184705644		0.044168734		1.512570032		13		0.551861566		0.058577485		3.560894463		4.171333514		1.089688405		6.858803649		106.0130068		51.93204724		7.13		0.2186		1.432
C05	4	3	C05.3	Conv	SF		5		43		9		6								0.183376424		0.043503752				10				0.066015378		3.956603902				0.997872423		8.079735929		110.5973204		54.5098504
C05	4	4	C05.4	Conv	SF		4		32		9		4
C05	4	5	C05.5	Conv	SF		4		42		4		2
C05	4	6	C05.6	Conv	SF		12		41		6		4
C05	4	7	C05.7	Conv	SF		7		45		15		5
C05	4	8	C05.8	Conv	SF		4
C05	4	9	C05.9	Conv	SF		6
C05	4	10	C05.10	Conv	SF		22
C05	4	11	C05.11	Conv	SF		24
C05	4	12	C05.12	Conv	SF		18
C05	4	13	C05.13	Conv	SF		14
C05	4	14	C05.14	Conv	SF		8
C05	4	15	C05.15	Conv	SF		20
C05	4	16	C05.16	Conv	SF		12
C05	4	17	C05.17	Conv	SF		6
C05	4	18	C05.18	Conv	SF		3
C05	4	19	C05.19	Conv	SF		11
C05	4	20	C05.20	Conv	SF		16
C05	4	21	C05.21	Conv	SF		10
C05	4	22	C05.22	Conv	SF		7
C06	4	1	C06.1	Conv	Con	0.666666667	5	6	35	25	6	2.5	3	1	3.8625	3.8625	0.261538462	0.261538462	43.9748	43.9748	0.18379582	0.185658502	0.046065058	0.046065058	1.408189875	1.470398289	11	11	0.642729364	0.62741091	-0.036903121	0.052289305	2.441756533	2.464868785	3.047582776	3.100160149	1.188973774	1.04816297	6.533109089	6.533109089	114.775135	114.775135	54.8773905	61.44561359	7.05	7.045	0.1334	0.1352	1.471
C06	4	2	C06.2	Conv	Con		3		24		2		1								0.188512671		0.045821067		1.532606703		9		0.612092455		0.052289305		2.488355761		3.152737522		0.835616469		6.742552176		117.2893287		61.44561359		7.04		0.137		1.439
C06	4	3	C06.3	Conv	Con		20		22		2		0								0.185658502		0.046425458				12				0.112731947		2.464868785				1.04816297		5.861292483		112.9154943		67.63349066
C06	4	4	C06.4	Conv	Con		23		24		3		2
C06	4	5	C06.5	Conv	Con		8		25		4		1
C06	4	6	C06.6	Conv	Con		16		25		2		1
C06	4	7	C06.7	Conv	Con		8		26		2		1
C06	4	8	C06.8	Conv	Con		4		28		7		4
C06	4	9	C06.9	Conv	Con		6
C06	4	10	C06.10	Conv	Con		6
C06	4	11	C06.11	Conv	Con		6
C06	4	12	C06.12	Conv	Con		3
C07	4	1	C07.1	Conv	Humanure	1.01010101	3	7.5	22	35.5	7	6	6	2	5.2625	5.2625	0.214019048	0.214019048	50.132	50.132	0.190899001	0.185935538	0.049268404	0.047511312	1.483630437	1.524314964	15	13	0.635152697	0.717029722	-0.027615335	0.060457808	2.783012057	2.544289736	3.390549419	3.279207584	1.772710848	1.66	12.95304854	12.95304854	149.3414353	149.6654651	62.67938823	56.10900238	7.31	7.27	0.1838	0.185	1.613
C07	4	2	C07.2	Conv	Humanure		6		43		7		3								0.185935538		0.047511312		1.564999491		13		0.798906747		0.060457808		2.308501194		3.167865748		1.293866913		13.45143035		149.6654651		56.10900238		7.23		0.1862		1.616
C07	4	3	C07.3	Conv	Humanure		7		32		3		1								0.183381325		0.046947411				10				0.061160811		2.544289736				1.66		12.45065779		150.3867559		46.48739495
C07	4	4	C07.4	Conv	Humanure		5		30		5		2
C07	4	5	C07.5	Conv	Humanure		21		39		9		2
C07	4	6	C07.6	Conv	Humanure		14		34		4		2
C07	4	7	C07.7	Conv	Humanure		14		37		5		2
C07	4	8	C07.8	Conv	Humanure		10		43		9		3
C07	4	9	C07.9	Conv	Humanure		5
C07	4	10	C07.10	Conv	Humanure		13
C07	4	11	C07.11	Conv	Humanure		14
C07	4	12	C07.12	Conv	Humanure		8
C07	4	13	C07.13	Conv	Humanure		3
C07	4	14	C07.14	Conv	Humanure		6
C07	4	15	C07.15	Conv	Humanure		3
C07	4	16	C07.16	Conv	Humanure		9
C09	6	1	C09.1	Conv	Con	0.575757576	12	7.5	19	24.5	3	4	1	1	3.5625	3.5625	0.133854545	0.133854545	43.346	43.346	0.179942466	0.179942466	0.044393371	0.044393371	1.489222777	1.512733015	12	12	0.623335479	0.553016889	0.006081322	0.040348756	1.471679862	1.471679862	2.101096662	2.101096662	1.454815442	0.965133652	5.282413144	5.242871244	104.4431524	104.4431524	64.98665454	63.04374584	6.94	6.955	0.1994	0.1958	1.434
C09	6	2	C09.2	Conv	Con		9		25		3		1								0.187977483		0.045184452		1.536243252		12		0.516586347		0.040348756		1.646962863		2.203897966		0.965133652		5.242871244		107.5629664		63.04374584		6.97		0.1922		1.466
C09	6	3	C09.3	Conv	Con		6		25		4		0								0.168562472		0.040611871				8		0.553016889		0.042911693		1.42575611		2.021684692		0.940057424		4.509209972		99.69744248		45.50493255
C09	6	4	C09.4	Conv	Con		9		28		3		1
C09	6	5	C09.5	Conv	Con		4		20		5		2
C09	6	6	C09.6	Conv	Con		10		22		7		4
C09	6	7	C09.7	Conv	Con		5		34		7		2
C09	6	8	C09.8	Conv	Con		3		24		4		1
C10	6	1	C10.1	Conv	SF	2.484848485	19	19.5	61	51.5	7	5	7	4	10.1625	10.1625	1.193784375	1.193784375	46.762	46.762	0.179236499	0.184427167	0.04622802	0.046263844	1.508403789	1.553458287	13	11	0.557129263	0.614046129	0.029226453	0.05183907	2.942129616	2.441271302	3.528485332	3.121838206	1.735420452	1.423915978	8.920120616	7.766787091	117.7573336	117.0047275	67.41040825	67.41040825	7.23	7.21	0.2078	0.1952	1.511
C10	6	2	C10.2	Conv	SF		32		53		11		8								0.185237614		0.047158104		1.598512784		11		0.614046129		0.05183907		2.237719864		2.903605063		1.423915978		7.766787091		117.0047275		73.15886916		7.19		0.1826		1.576
C10	6	3	C10.3	Conv	SF		30		51		2		2								0.184427167		0.046263844				11		0.620662195		0.059904709		2.441271302		3.121838206		1.269262147		6.915733266		108.8076344		61.73824617
C10	6	4	C10.4	Conv	SF		6		43		7		4
C10	6	5	C10.5	Conv	SF		3		52		4		4
C10	6	6	C10.6	Conv	SF		16		66		5		4
C10	6	7	C10.7	Conv	SF		28		43		5		1
C10	6	8	C10.8	Conv	SF		26		42		5		2
C10	6	9	C10.9	Conv	SF		24
C10	6	10	C10.10	Conv	SF		22
C10	6	11	C10.11	Conv	SF		10
C10	6	12	C10.12	Conv	SF		8
C10	6	13	C10.13	Conv	SF		18
C10	6	14	C10.14	Conv	SF		22
C10	6	15	C10.15	Conv	SF		20
C10	6	16	C10.16	Conv	SF		12
C10	6	17	C10.17	Conv	SF		18
C10	6	18	C10.18	Conv	SF		18
C10	6	19	C10.19	Conv	SF		17
C10	6	20	C10.20	Conv	SF		15
C10	6	21	C10.21	Conv	SF		14
C10	6	22	C10.22	Conv	SF		17
C10	6	23	C10.23	Conv	SF		24
C10	6	24	C10.24	Conv	SF		24
C10	6	25	C10.25	Conv	SF		28
C10	6	26	C10.26	Conv	SF		24
C10	6	27	C10.27	Conv	SF		21
C10	6	28	C10.28	Conv	SF		27
C10	6	29	C10.29	Conv	SF		25
C10	6	30	C10.30	Conv	SF		23
C10	6	31	C10.31	Conv	SF		11
C10	6	32	C10.32	Conv	SF		14
C11	6	1	C11.1	Conv	Humanure	0.946969697	7	15.5	48	41.5	5	5.5	2	1	4.9	4.9	0.178125	0.178125	43.4338	43.4338	0.204816776	0.20251795	0.056396867	0.055377405	1.509065906	1.546149537	11	12	0.589603767	0.875453567	0.042426514	0.066333143	3.782198979	2.967818748	4.41422926	3.909943868	2.231849688	1.745309895	17.97023377	17.97023377	155.3198024	149.7853893	53.53755917	53.53755917	7.42	7.435	0.1778	0.1868	1.722
C11	6	2	C11.2	Conv	Humanure		18		49		2		0								0.20251795		0.055377405		1.583233167		12		0.879227039		0.066333143		2.956205361		3.901765543		1.745309895		18.53390985		147.2155444		48.18874747		7.45		0.1958		1.655
C11	6	3	C11.3	Conv	Humanure		15		54		8		0								0.19643382		0.052060473				12		0.875453567		0.066671553		2.967818748		3.909943868		1.597199932		16.03258719		149.7853893		55.45536681
C11	6	4	C11.4	Conv	Humanure		16		43		5		1
C11	6	5	C11.5	Conv	Humanure				34		6		3
C11	6	6	C11.6	Conv	Humanure				40		6		1
C11	6	7	C11.7	Conv	Humanure				36		4		0
C11	6	8	C11.8	Conv	Humanure				39		7		1
R02	1	1	R02.1	Reg	Humanure	2.2	5	11	30	45.5	11	5.5	6	3	6.5875	6.5875	0.402376923	0.402376923	37.116	37.116	0.197724324	0.195226987	0.05536203	0.052842809	1.404268106	1.439273709	22	22	2.720828234	1.522807733	0.069178834	0.069178834	3.124165541	2.751556041	5.914172608	4.346025315	1.948756156	1.948756156	23.21731452	23.79889351	176.6387991	175.7507266	83.33	83.33	7.28	7.245	0.2041	0.198785021	2.037
R02	1	2	R02.2	Reg	Humanure		10		52		7		3								0.194794595		0.05124451		1.474279311		20		0.964009779		0.059275682		2.567572971		3.590858432		1.988538321		23.79889351		175.7507266		95.205223		7.21		0.193470042		2.081417311
R02	1	3	R02.3	Reg	Humanure		22		47		6		3								0.195226987		0.052842809				22		1.522807733		0.07166154		2.751556041		4.346025315		1.923093505		26.34469765		169.2097739		81.39105612
R02	1	4	R02.4	Reg	Humanure		4		38		8		3
R02	1	5	R02.5	Reg	Humanure		7		51		5		3
R02	1	6	R02.6	Reg	Humanure		5		59		5		4
R02	1	7	R02.7	Reg	Humanure		5		34		2		1
R02	1	8	R02.8	Reg	Humanure		4		44		4		3
R02	1	9	R02.9	Reg	Humanure		11
R02	1	10	R02.10	Reg	Humanure		12
R02	1	11	R02.11	Reg	Humanure		6
R02	1	12	R02.12	Reg	Humanure		28
R02	1	13	R02.13	Reg	Humanure		24
R02	1	14	R02.14	Reg	Humanure		15
R02	1	15	R02.15	Reg	Humanure		13
R02	1	16	R02.16	Reg	Humanure		19
R02	1	17	R02.17	Reg	Humanure		9
R02	1	18	R02.18	Reg	Humanure		12
R02	1	19	R02.19	Reg	Humanure		8
R02	1	20	R02.20	Reg	Humanure		10
R02	1	21	R02.21	Reg	Humanure		14
R02	1	22	R02.22	Reg	Humanure		12
R02	1	23	R02.23	Reg	Humanure		19
R03	1	1	R03.1	Reg	Con	0.818181818	15	11	39	29.5	3	4	3	2.5	4.7625	4.7625	0.348333333	0.348333333	33.718	33.718	0.190338164	0.190338164	0.050357995	0.04820394	1.409300194	1.416955282	14	16	0.772234871	0.748067555	0.041226882	0.041226882	3.330762834	3.416623758	4.144224586	4.183683847	1.216759001	1.216759001	5.884359073	4.728378446	131.4209315	123.7839473	83.32534834	72.13266577	6.9	6.895	0.1058	0.1094	1.65
R03	1	2	R03.2	Reg	Con		9		26		4		2								0.190811064		0.04820394		1.42461037		16		0.724514152		0.042545937		3.416623758		4.183683847		0.843285414		4.728378446		118.7399788		64.72243935		6.89		0.113		1.719
R03	1	3	R03.3	Reg	Con		11		23		3		2								0.188044109		0.048129616				19		0.748067555		0.037861378		3.510116168		4.296045101		1.35		3.380657619		123.7839473		72.13266577
R03	1	4	R03.4	Reg	Con		17		27		5		3
R03	1	5	R03.5	Reg	Con		16		32		5		3
R03	1	6	R03.6	Reg	Con		8		33		3		1
R03	1	7	R03.7	Reg	Con		11		35		11		4
R03	1	8	R03.8	Reg	Con		9		20		4		1
R03	1	9	R03.9	Reg	Con		10
R03	1	10	R03.10	Reg	Con		8
R03	1	11	R03.11	Reg	Con		10
R03	1	12	R03.12	Reg	Con		15
R03	1	13	R03.13	Reg	Con		12
R03	1	14	R03.14	Reg	Con		4
R03	1	15	R03.15	Reg	Con		15
R04	1	1	R04.1	Reg	SF	1.424242424	14	16	40	43.5	4	4.5	1	3	5.6875	5.6875	0.494913043	0.494913043	40.278	40.278	0.186245029	0.186245029	0.04744308	0.047291591	1.373810736	1.448925334	17	18	0.765452294	0.765452294	0.066481514	0.066481514	4.672613564	4.672613564	5.504547372	5.435061504	2.022786693	1.877181203	7.187968656	6.179299101	145.2448032	144.464937	82.33428223	82.33428223	7.29	7.31	0.221	0.215	1.512
R04	1	2	R04.2	Reg	SF		16		45		8		4								0.182786158		0.047291591		1.524039931		18		0.79155807		0.058229559		4.424233382		5.274021012		1.877181203		5.79053525		144.464937		81.81499484		7.33		0.209		1.645
R04	1	3	R04.3	Reg	SF		18		6		8		4								0.187218109		0.04659198				18		0.626528952		0.069134229		4.739398322		5.435061504		1.54		6.179299101		144.3809119		86.54360298
R04	1	4	R04.4	Reg	SF		24		45		4		1
R04	1	5	R04.5	Reg	SF		9		43		3		2
R04	1	6	R04.6	Reg	SF		21		36		3		2
R04	1	7	R04.7	Reg	SF		13		44		5		4
R04	1	8	R04.8	Reg	SF		5		56		7		5
R04	1	9	R04.9	Reg	SF		14
R04	1	10	R04.10	Reg	SF		16
R04	1	11	R04.11	Reg	SF		22
R04	1	12	R04.12	Reg	SF		18
R04	1	13	R04.13	Reg	SF		16
R04	1	14	R04.14	Reg	SF		8
R04	1	15	R04.15	Reg	SF		14
R04	1	16	R04.16	Reg	SF		9
R04	1	17	R04.17	Reg	SF		23
R05	3	1	R05.1	Reg	SF	4.939393939	24	25	63	62	4	4	4	4	11.9625	11.9625	1.461142857	1.461142857	47.77	47.77	0.181878149	0.181878149	0.046115255	0.046783626	1.42764592	1.482326576	20	17	0.789158338	0.664536073	-0.065813977	0.059277651	3.636831629	3.231421496	4.36017599	3.959655036	1.515858481	1.568953646	6.262337222	4.773981035	123.4802724	113.4688363	82.14052682	82.35694947	7.37	7.39	0.1454	0.1742	1.487
R05	3	2	R05.2	Reg	SF		16		57		4		4								0.178719867		0.046783626		1.537007232		17		0.626044577		0.059277651		2.868312447		3.553634674		1.568953646		4.683410828		109.482331		86.3311407		7.41		0.203		1.502
R05	3	3	R05.3	Reg	SF		24		60		5		5								0.183559362		0.046918257				16		0.664536073		0.063697467		3.231421496		3.959655036		1.988825558		4.773981035		113.4688363		82.35694947
R05	3	4	R05.4	Reg	SF		16		58		3		3
R05	3	5	R05.5	Reg	SF		28		63		4		4
R05	3	6	R05.6	Reg	SF		24		69		3		3
R05	3	7	R05.7	Reg	SF		26		63		6		6
R05	3	8	R05.8	Reg	SF		27		61		6		6
R05	3	9	R05.9	Reg	SF		25
R05	3	10	R05.10	Reg	SF		24
R05	3	11	R05.11	Reg	SF		26
R05	3	12	R05.12	Reg	SF		22
R05	3	13	R05.13	Reg	SF		27
R05	3	14	R05.14	Reg	SF		19
R05	3	15	R05.15	Reg	SF		27
R05	3	16	R05.16	Reg	SF		25
R05	3	17	R05.17	Reg	SF		29
R05	3	18	R05.18	Reg	SF		7
R05	3	19	R05.19	Reg	SF		16
R05	3	20	R05.20	Reg	SF		31
R05	3	21	R05.21	Reg	SF		27
R05	3	22	R05.22	Reg	SF		19
R05	3	23	R05.23	Reg	SF		29
R05	3	24	R05.24	Reg	SF		31
R05	3	25	R05.25	Reg	SF		29
R05	3	26	R05.26	Reg	SF		27
R05	3	27	R05.27	Reg	SF		21
R05	3	28	R05.28	Reg	SF		29
R05	3	29	R05.29	Reg	SF		27
R05	3	30	R05.30	Reg	SF		20
R05	3	31	R05.31	Reg	SF		24
R05	3	32	R05.32	Reg	SF		18
R05	3	33	R05.33	Reg	SF		19
R05	3	34	R05.34	Reg	SF		25
R05	3	35	R05.35	Reg	SF		8
R06	3	1	R06.1	Reg	Humanure	2.938596491	17	15	38	38	3	3	3	3	5.857142857	5.857142857	0.63302381	0.63302381	39.246	39.246	0.194789623	0.194789623	0.050764857	0.050764857	1.569746358	1.575460935	20	23	0.626199771	0.626199771	-0.058609831	0.066184551	2.008157885	2.077588433	2.575747825	2.798926087	2.108980264	1.45723016	15.74686588	16.72381758	181.1365463	174.6488215	83.69987734	76.49779102	7.25	7.265	0.251	0.2798	1.749
R06	3	2	R06.2	Reg	Humanure		12		44		5		3								0.19310666		0.049642115		1.581175512		24		0.615454465		0.066184551		2.117287071		2.798926087		1.45723016		16.72381758		174.6488215		76.49779102		7.28		0.3086		1.753
R06	3	3	R06.3	Reg	Humanure		12		41		4		3								0.19578673		0.050769646				23		0.939846664		0.068860053		2.077588433		3.086295149		1.445720683		20.108157		172.4658558		71.47129768
R06	3	4	R06.4	Reg	Humanure		10		33		3		3
R06	3	5	R06.5	Reg	Humanure		10		36		3		3
R06	3	6	R06.6	Reg	Humanure		4		38		3		2
R06	3	7	R06.7	Reg	Humanure		5		37		4		4
R06	3	8	R06.8	Reg	Humanure		4
R06	3	9	R06.9	Reg	Humanure		20
R06	3	10	R06.10	Reg	Humanure		15
R06	3	11	R06.11	Reg	Humanure		21
R06	3	12	R06.12	Reg	Humanure		18
R06	3	13	R06.13	Reg	Humanure		22
R06	3	14	R06.14	Reg	Humanure		20
R06	3	15	R06.15	Reg	Humanure		15
R06	3	16	R06.16	Reg	Humanure		16
R06	3	17	R06.17	Reg	Humanure		15
R06	3	18	R06.18	Reg	Humanure		22
R06	3	19	R06.19	Reg	Humanure		23
R06	3	20	R06.20	Reg	Humanure		19
R06	3	21	R06.21	Reg	Humanure		5
R08	3	1	R08.1	Reg	Con	0.636363636	16	9	45	35	8	6	2	2	5.5625	5.5625	0.303816667	0.303816667	51.674	51.674	0.187453099	0.180455576	0.048854821	0.04735376	1.525527147	1.533839259	14	17	0.637240912	0.685493206	-0.045734994	0.05978667	2.271504686	2.421732876	2.863010604	3.208498003	2.002318471	1.392148524	4.280334913	4.408937922	119.3597745	123.2510363	76.66192435	76.66192435	7.57	7.555	0.2402	0.233	1.575
R08	3	2	R08.2	Reg	Con		15		23		3		1								0.179115854		0.04735376		1.54215137		19		0.733745499		0.05978667		2.760453231		3.553985401		1.129846193		4.436265087		123.2510363		80.13640916		7.54		0.2258		1.595
R08	3	3	R08.3	Reg	Con		10		43		7		2								0.180455576		0.046564794				17				0.060543322		2.421732876				1.392148524		4.408937922		129.2719055		67.99131051
R08	3	4	R08.4	Reg	Con		10		35		3		1
R08	3	5	R08.5	Reg	Con		16		30		6		3
R08	3	6	R08.6	Reg	Con		7		35		4		3
R08	3	7	R08.7	Reg	Con		5		40		6		4
R08	3	8	R08.8	Reg	Con		5		23		6		2
R08	3	9	R08.9	Reg	Con		22
R08	3	10	R08.10	Reg	Con		9
R08	3	11	R08.11	Reg	Con		6
R08	3	12	R08.12	Reg	Con		8
R08	3	13	R08.13	Reg	Con		8
R08	3	14	R08.14	Reg	Con		7
R08	3	15	R08.15	Reg	Con		14
R09	5	1	R09.1	Reg	Humanure	3.104056437	30	24	49	55.5	5	5	5	4.5	12.5875	12.5875	1.412027778	1.412027778	43.4275	43.4275	0.19383521	0.19383521	0.053308824	0.053308824	1.507446267	1.509677091	23	23	0.659545608	0.764155669	-0.013624416	0.059008375	1.778605621	1.778605621	2.424526813	2.382469204	1.971231717	1.73	10.94202263	8.634683581	143.6017848	109.5085258	84.31895731	79.25464676	7.25	7.265	0.1874	0.2006	1.673
R09	5	2	R09.2	Reg	Humanure		20		52		3		3								0.192350727		0.051889169		1.511907915		22		0.86876573		0.060597183		1.411048681		2.340411594		1.610683609		8.634683581		109.5085258		79.25464676		7.28		0.2138		1.68
R09	5	3	R09.3	Reg	Humanure		29		61		7		6								0.196235173		0.055181264				25				0.059008375		1.841682455				1.73		7.295715062		98.70651271		78.22284434
R09	5	4	R09.4	Reg	Humanure		29		54		4		4
R09	5	5	R09.5	Reg	Humanure		17		63		5		5
R09	5	6	R09.6	Reg	Humanure		25		49		3		2
R09	5	7	R09.7	Reg	Humanure		5		57		7		4
R09	5	8	R09.8	Reg	Humanure		24		64		7		7
R09	5	9	R09.9	Reg	Humanure		29
R09	5	10	R09.10	Reg	Humanure		21
R09	5	11	R09.11	Reg	Humanure		20
R09	5	12	R09.12	Reg	Humanure		27
R09	5	13	R09.13	Reg	Humanure		14
R09	5	14	R09.14	Reg	Humanure		16
R09	5	15	R09.15	Reg	Humanure		12
R09	5	16	R09.16	Reg	Humanure		24
R09	5	17	R09.17	Reg	Humanure		27
R09	5	18	R09.18	Reg	Humanure		22
R09	5	19	R09.19	Reg	Humanure		22
R09	5	20	R09.20	Reg	Humanure		26
R09	5	21	R09.21	Reg	Humanure		24
R09	5	22	R09.22	Reg	Humanure		31
R09	5	23	R09.23	Reg	Humanure		26
R09	5	24	R09.24	Reg	Humanure		28
R09	5	25	R09.25	Reg	Humanure		24
R09	5	26	R09.26	Reg	Humanure		19
R09	5	27	R09.27	Reg	Humanure		16
R09	5	28	R09.28	Reg	Humanure		20
R09	5	29	R09.29	Reg	Humanure		26
R09	5	30	R09.30	Reg	Humanure		26
R09	5	31	R09.31	Reg	Humanure		25
R09	5	32	R09.32	Reg	Humanure		21
R09	5	33	R09.33	Reg	Humanure		18
R09	5	34	R09.34	Reg	Humanure		31
R09	5	35	R09.35	Reg	Humanure		24
R09	5	36	R09.36	Reg	Humanure		24
R11	5	1	R11.1	Reg	Con	1.242424242	18	9.5	55	46.5	5	6	3	3	6.75	6.75	0.447625	0.447625	38.054	38.054	0.188940629	0.18412754	0.050093297	0.050093297	1.520525619	1.52488031	18	18	0.979762482	0.862723165	0.00185444	0.057828543	2.823075872	2.638807738	3.804692794	3.623506462	2.024942991	1.490660241	4.372333578	4.372333578	125.6535117	122.4098539	83.95723533	73.49734327	7.53	7.535	0.2114	0.215	1.678
R11	5	2	R11.2	Reg	Con		6		31		8		3								0.182855471		0.051318773		1.529235001		18		0.745683848		0.057828543		2.638807738		3.442320129		1.371028257		4.777141171		122.4098539		70.49417119		7.54		0.2186		1.892
R11	5	3	R11.3	Reg	Con		6		48		6		1								0.18412754		0.048207				17				0.073191555		2.553093649				1.490660241		3.496577832		114.4129485		73.49734327
R11	5	4	R11.4	Reg	Con		7		36		8		4
R11	5	5	R11.5	Reg	Con		10		26		10		4
R11	5	6	R11.6	Reg	Con		8		49		6		4
R11	5	7	R11.7	Reg	Con		10		45		4		2
R11	5	8	R11.8	Reg	Con		6		49		6		3
R11	5	9	R11.9	Reg	Con		8
R11	5	10	R11.10	Reg	Con		30
R11	5	11	R11.11	Reg	Con		16
R11	5	12	R11.12	Reg	Con		9
R11	5	13	R11.13	Reg	Con		26
R11	5	14	R11.14	Reg	Con		18
R11	5	15	R11.15	Reg	Con		17
R11	5	16	R11.16	Reg	Con		16
R11	5	17	R11.17	Reg	Con		7
R11	5	18	R11.18	Reg	Con		9
R11	5	19	R11.19	Reg	Con		12
R11	5	20	R11.20	Reg	Con		7
R12	5	1	R12.1	Reg	SF	4.151515152	22	24.5	67	67	7	7	7	6	19.3	19.3	1.644666071	1.644666071	51.92	51.92	0.184338847	0.184338847	0.04970109	0.04970109	1.536508098	1.548074768	16	18	0.574174515	0.797567513	0.009721473	0.059927379	2.809505773	2.82907281	3.39340176	3.700591027	1.582486063	1.411925288	7.190842694	5.694876244	154.4443642	144.0265966	74.10707154	69.26985648	7.45	7.475	0.1346	0.1388	1.44
R12	5	2	R12.2	Reg	SF		26		66		5		5								0.186168689		0.050938967		1.559641438		19		0.840817816		0.059927379		3.168813034		4.069558229		1.273104137		5.694876244		144.0265966		69.26985648		7.5		0.143		1.564
R12	5	3	R12.3	Reg	SF		30		68		7		4								0.182051029		0.047982657				18		0.797567513		0.073950704		2.82907281		3.700591027		1.411925288		5.215107316		130.0184433		65.48969049
R12	5	4	R12.4	Reg	SF		28		66		6		5
R12	5	5	R12.5	Reg	SF		15		67		10		8
R12	5	6	R12.6	Reg	SF		19		68		15		12
R12	5	7	R12.7	Reg	SF		22		64		5		5
R12	5	8	R12.8	Reg	SF		21		69		13		10
R12	5	9	R12.9	Reg	SF		26
R12	5	10	R12.10	Reg	SF		15
R12	5	11	R12.11	Reg	SF		22
R12	5	12	R12.12	Reg	SF		17
R12	5	13	R12.13	Reg	SF		18
R12	5	14	R12.14	Reg	SF		34
R12	5	15	R12.15	Reg	SF		25
R12	5	16	R12.16	Reg	SF		30
R12	5	17	R12.17	Reg	SF		28
R12	5	18	R12.18	Reg	SF		27
R12	5	19	R12.19	Reg	SF		25
R12	5	20	R12.20	Reg	SF		28
R12	5	21	R12.21	Reg	SF		17
R12	5	22	R12.22	Reg	SF		28
R12	5	23	R12.23	Reg	SF		20
R12	5	24	R12.24	Reg	SF		32
R12	5	25	R12.25	Reg	SF		24
R12	5	26	R12.26	Reg	SF		30
R12	5	27	R12.27	Reg	SF		28
R12	5	28	R12.28	Reg	SF		26
R12	5	29	R12.29	Reg	SF		20
R12	5	30	R12.30	Reg	SF		24
R12	5	31	R12.31	Reg	SF		14
R12	5	32	R12.32	Reg	SF		15
R12	5	33	R12.33	Reg	SF		33
R12	5	34	R12.34	Reg	SF		24
R12	5	35	R12.35	Reg	SF		17
R12	5	36	R12.36	Reg	SF		24
R12	5	37	R12.37	Reg	SF		29
R12	5	38	R12.38	Reg	SF		12
R12	5	39	R12.39	Reg	SF		28
R12	5	40	R12.40	Reg	SF		20
R12	5	41	R12.41	Reg	SF		31
R12	5	42	R12.42	Reg	SF		28
R12	5	43	R12.43	Reg	SF		18
R12	5	44	R12.44	Reg	SF		28
R12	5	45	R12.45	Reg	SF		29
R12	5	46	R12.46	Reg	SF		16
R12	5	47	R12.47	Reg	SF		28
R12	5	48	R12.48	Reg	SF		25
R12	5	49	R12.49	Reg	SF		27
R12	5	50	R12.50	Reg	SF		16
R12	5	51	R12.51	Reg	SF		30
R12	5	52	R12.52	Reg	SF		24
R12	5	53	R12.53	Reg	SF		20
R12	5	54	R12.54	Reg	SF		7
R12	5	55	R12.55	Reg	SF		7
R12	5	56	R12.56	Reg	SF		28
[truncated: 11 more columns]
